# Supplementary material for: In Silico Identification and Validation of Pyroptosis-Related Genes in Chlamydia Respiratory Infection
Source: Int J Mol Sci. 2023 Sep 1;24(17):13570. doi: 10.3390/ijms241713570 (PMC10488104; doi:10.3390/ijms241713570)
Supplement: Supplementary file 1 [file ijms-24-13570-s001.zip]

Archive with 1 entries (1 files):
- ijms-2569718-supplementary.pdf
